# Supplementary material for: Detecting Undifferentiation of Tertiary and County Hospitals in China in Adoption of DRG Instrument
Source: Healthcare (Basel). 2021 Jul 21;9(8):922. doi: 10.3390/healthcare9080922 (PMC8393376; doi:10.3390/healthcare9080922)
Supplement: Supplementary file 1 [file healthcare-09-00922-s001.zip]

Archive with 1 entries (1 files):
- healthcare-1201853-supplementary.pdf
